# Supplementary material for: Automated Tracking of Animal Posture and Movement during Exploration and Sensory Orientation Behaviors
Source: PLoS One. 2012 Aug 9;7(8):e41642. doi: 10.1371/journal.pone.0041642 (PMC3415430; doi:10.1371/journal.pone.0041642)
Supplement: File S1 — Tracking and analysis codes of SOS together with a test dataset generated from larvae behaving in an odor gradient. Updated code versions will be uploaded on the website of the Louis lab: http://www.crg.es/matthieu_louis. (ZIP) [file pone.0041642.s003.zip]

Archive with 105 entries (87 files):
- FINAL_SOSCodes/
- FINAL_SOSCodes/datademo/
- FINAL_SOSCodes/datademo/.DS_Store
- __MACOSX/
- __MACOSX/FINAL_SOSCodes/
- __MACOSX/FINAL_SOSCodes/datademo/
- __MACOSX/FINAL_SOSCodes/datademo/._.DS_Store
- FINAL_SOSCodes/datademo/allExperiments/
- FINAL_SOSCodes/datademo/allExperiments/contour001.mat
- FINAL_SOSCodes/datademo/allExperiments/contour002.mat
- FINAL_SOSCodes/datademo/allExperiments/coordinates001.mat
- FINAL_SOSCodes/datademo/allExperiments/coordinates002.mat
- FINAL_SOSCodes/datademo/allExperiments/properties001.mat
- FINAL_SOSCodes/datademo/allExperiments/properties002.mat
- FINAL_SOSCodes/datademo/allExperiments/reference001.mat
- FINAL_SOSCodes/datademo/allExperiments/reference002.mat
- FINAL_SOSCodes/datademo/allExperiments/skel001.mat
- FINAL_SOSCodes/datademo/allExperiments/skel002.mat
- FINAL_SOSCodes/datademo/allExperiments/trajectory001.jpeg
- FINAL_SOSCodes/datademo/allExperiments/trajectory002.jpeg
- FINAL_SOSCodes/datademo/experiment1/
- FINAL_SOSCodes/datademo/experiment1/.DS_Store
- __MACOSX/FINAL_SOSCodes/datademo/experiment1/
- __MACOSX/FINAL_SOSCodes/datademo/experiment1/._.DS_Store
- FINAL_SOSCodes/datademo/experiment1/contour.mat
- FINAL_SOSCodes/datademo/experiment1/coordinates.mat
- FINAL_SOSCodes/datademo/experiment1/onlineData/
- FINAL_SOSCodes/datademo/experiment1/onlineData/.DS_Store
- __MACOSX/FINAL_SOSCodes/datademo/experiment1/onlineData/
- __MACOSX/FINAL_SOSCodes/datademo/experiment1/onlineData/._.DS_Store
- FINAL_SOSCodes/datademo/experiment1/onlineData/finalbbox.mat
- __MACOSX/FINAL_SOSCodes/datademo/experiment1/onlineData/._finalbbox.mat
- FINAL_SOSCodes/datademo/experiment1/onlineData/firstframe.BMP
- __MACOSX/FINAL_SOSCodes/datademo/experiment1/onlineData/._firstframe.BMP
- FINAL_SOSCodes/datademo/experiment1/onlineData/impro.mat
- __MACOSX/FINAL_SOSCodes/datademo/experiment1/onlineData/._impro.mat
- FINAL_SOSCodes/datademo/experiment1/onlineData/imraw.mat
- __MACOSX/FINAL_SOSCodes/datademo/experiment1/onlineData/._imraw.mat
- __MACOSX/FINAL_SOSCodes/datademo/experiment1/._onlineData
- FINAL_SOSCodes/datademo/experiment1/properties.mat
- FINAL_SOSCodes/datademo/experiment1/reference.mat
- FINAL_SOSCodes/datademo/experiment1/skel.mat
- FINAL_SOSCodes/datademo/experiment1/trajectory.jpeg
- __MACOSX/FINAL_SOSCodes/datademo/._experiment1
- FINAL_SOSCodes/datademo/experiment2/
- FINAL_SOSCodes/datademo/experiment2/.DS_Store
- __MACOSX/FINAL_SOSCodes/datademo/experiment2/
- __MACOSX/FINAL_SOSCodes/datademo/experiment2/._.DS_Store
- FINAL_SOSCodes/datademo/experiment2/contour.mat
- FINAL_SOSCodes/datademo/experiment2/coordinates.mat
- FINAL_SOSCodes/datademo/experiment2/onlineData/
- FINAL_SOSCodes/datademo/experiment2/onlineData/.DS_Store
- __MACOSX/FINAL_SOSCodes/datademo/experiment2/onlineData/
- __MACOSX/FINAL_SOSCodes/datademo/experiment2/onlineData/._.DS_Store
- FINAL_SOSCodes/datademo/experiment2/onlineData/finalbbox.mat
- __MACOSX/FINAL_SOSCodes/datademo/experiment2/onlineData/._finalbbox.mat
- FINAL_SOSCodes/datademo/experiment2/onlineData/firstframe.BMP
- __MACOSX/FINAL_SOSCodes/datademo/experiment2/onlineData/._firstframe.BMP
- FINAL_SOSCodes/datademo/experiment2/onlineData/impro.mat
- __MACOSX/FINAL_SOSCodes/datademo/experiment2/onlineData/._impro.mat
- FINAL_SOSCodes/datademo/experiment2/onlineData/imraw.mat
- __MACOSX/FINAL_SOSCodes/datademo/experiment2/onlineData/._imraw.mat
- __MACOSX/FINAL_SOSCodes/datademo/experiment2/._onlineData
- FINAL_SOSCodes/datademo/experiment2/properties.mat
- FINAL_SOSCodes/datademo/experiment2/reference.mat
- FINAL_SOSCodes/datademo/experiment2/skel.mat
- FINAL_SOSCodes/datademo/experiment2/trajectory.jpeg
- __MACOSX/FINAL_SOSCodes/datademo/._experiment2
- FINAL_SOSCodes/datademo/landscape.mat
- __MACOSX/FINAL_SOSCodes/datademo/._landscape.mat
- FINAL_SOSCodes/datademo/motorData.mat
- FINAL_SOSCodes/datademo/sensoryData.mat
- __MACOSX/FINAL_SOSCodes/._datademo
- FINAL_SOSCodes/offline/
- FINAL_SOSCodes/offline/.DS_Store
- __MACOSX/FINAL_SOSCodes/offline/
- __MACOSX/FINAL_SOSCodes/offline/._.DS_Store
- FINAL_SOSCodes/offline/loci.m
- __MACOSX/FINAL_SOSCodes/offline/._loci.m
- FINAL_SOSCodes/offline/locib.m
- __MACOSX/FINAL_SOSCodes/offline/._locib.m
- FINAL_SOSCodes/offline/merge.m
- __MACOSX/FINAL_SOSCodes/offline/._merge.m
- FINAL_SOSCodes/offline/motion.m
- __MACOSX/FINAL_SOSCodes/offline/._motion.m
- FINAL_SOSCodes/offline/sensation.m
- __MACOSX/FINAL_SOSCodes/offline/._sensation.m
- __MACOSX/FINAL_SOSCodes/._offline
- FINAL_SOSCodes/online/
- FINAL_SOSCodes/online/.DS_Store
- __MACOSX/FINAL_SOSCodes/online/
- __MACOSX/FINAL_SOSCodes/online/._.DS_Store
- FINAL_SOSCodes/online/track.m
- __MACOSX/FINAL_SOSCodes/online/._track.m
- FINAL_SOSCodes/online/trackbg.m
- __MACOSX/FINAL_SOSCodes/online/._trackbg.m
- FINAL_SOSCodes/online/trackerror.m
- __MACOSX/FINAL_SOSCodes/online/._trackerror.m
- FINAL_SOSCodes/online/trackgo.m
- __MACOSX/FINAL_SOSCodes/online/._trackgo.m
- FINAL_SOSCodes/online/trackpreview.m
- __MACOSX/FINAL_SOSCodes/online/._trackpreview.m
- FINAL_SOSCodes/online/trackwait.m
- __MACOSX/FINAL_SOSCodes/online/._trackwait.m
- __MACOSX/FINAL_SOSCodes/._online
