# Supplementary material for: Automated Tracking of Animal Posture and Movement during Exploration and Sensory Orientation Behaviors
Source: PLoS One. 2012 Aug 9;7(8):e41642. doi: 10.1371/journal.pone.0041642 (PMC3415430; doi:10.1371/journal.pone.0041642)
Supplement: File S1 — Tracking and analysis codes of SOS together with a test dataset generated from larvae behaving in an odor gradient. Updated code versions will be uploaded on the website of the Louis lab: http://www.crg.es/matthieu_louis. (ZIP) [file pone.0041642.s003.zip › FINAL_SOSCodes/online/trackbg.m]

% -------------------------------------------------------------------------
% trackbg.m 
% 
% -------------------------------------------------------------------------
% Description:
%
% Once the animal is outside the initial bounding box, we take a snapshot
% of the inner part so that a complete background reconstruction is achieved
% -------------------------------------------------------------------------

function [  ] = trackbg(  )

global vidobj x y l w goodbackground

secondbg= getsnapshot(vidobj);

% Replaceing pixels from "goodbackground" by those pixels in "secondbg" 
for ii=x:x+l
    for jj=y:y+w
        goodbackground(jj,ii)=secondbg(jj,ii);
    end
end

end
