# Supplementary material for: Automated Tracking of Animal Posture and Movement during Exploration and Sensory Orientation Behaviors
Source: PLoS One. 2012 Aug 9;7(8):e41642. doi: 10.1371/journal.pone.0041642 (PMC3415430; doi:10.1371/journal.pone.0041642)
Supplement: File S1 — Tracking and analysis codes of SOS together with a test dataset generated from larvae behaving in an odor gradient. Updated code versions will be uploaded on the website of the Louis lab: http://www.crg.es/matthieu_louis. (ZIP) [file pone.0041642.s003.zip › FINAL_SOSCodes/online/trackerror.m]

% -------------------------------------------------------------------------
% trackerror.m 
% 
% -------------------------------------------------------------------------
% Description:
%
% Error message mainly when exiting a timer. Current information is saved. 
% -------------------------------------------------------------------------

function [] = trackerror()

global dirout finalbbox impro imraw

% stop(vidobj)               
% delete(vidobj)

% Saving data before quitting 
save finalbbox finalbbox
save impro impro
save imraw imraw

% Giving some information
display('There was an error and SOS had to stop');
display('Possible problems: animal left field of view, too high tracking speed, incorrect threholding');
display('Remember to close "Video Preview" window before starting a new experiment');
cd(dirout)
close all

end
